# Supplementary material for: Effects of antennal segments defects on blood-sucking behavior in Aedes albopictus
Source: PLoS One. 2023 Aug 10;18(8):e0276036. doi: 10.1371/journal.pone.0276036 (PMC10414602; doi:10.1371/journal.pone.0276036)
Supplement: S1 File — (XLSX) [file pone.0276036.s001.xlsx]

## Sheet: round 1
segment defection	group 1	group 2	group 3	group 4	group 5	group 6	group 7	group 8	group 9	group 10
0	7	8	8	7	6	7	6	5	5	7
-3	6	8	7	8	7	6	8	5	8	9
-6	6	7	6	8	7	6	6	8	5	4
-9	2	3	2	2	2	3	0	4	0	0
-12	1	0	0	1	0	1	0	0	0	0
0	70	80	80	70	60	70	60	50	50	70
-3	60	80	70	80	70	60	80	50	80	90
-6	60	70	60	80	70	60	60	80	50	40
-9	20	30	20	20	20	30	0	40	0	0
-12	10	0	0	10	0	10	0	0	0	0

## Sheet: round 2
segment defection	group 1	group 2	group 3	group 4	group 5	group 6	group 7	group 8	group 9	group 10
0	6	7	8	7	8	8	7	7	7	9
-3	7	8	7	7	7	8	8	7	7	8
-6	7	7	7	6	8	6	6	6	6	7
-7	5	6	6	4	4	5	6	6	5	5
-8	2	2	3	2	1	1	1	2	2	1
-9	0	2	1	1	0	1	1	0	0	2
-12	0	0	0	0	0	1	0	0	0	0
0	60	70	80	70	80	80	70	70	70	90
-3	70	80	70	70	70	80	80	70	70	80
-6	70	70	70	60	80	60	60	60	60	70
-7	50	60	60	40	40	50	60	60	50	50
-8	20	20	30	20	10	10	10	20	20	10
-9	0	20	10	10	0	10	10	0	0	20
-12	0	0	0	0	0	10	0	0	0	0
